# Supplementary material for: First total synthesis of concavine
Source: Chem Sci. 2017 Feb 24;8(5):3384–9. doi: 10.1039/c6sc05627j (PMC5416908; doi:10.1039/c6sc05627j)
Supplement: Supplementary file 2 [file SC-008-C6SC05627J-s002.cif]

# Electronic Supplementary Material (ESI) for Chemical Science.
# This journal is © The Royal Society of Chemistry 2017

####################################################################### 
# 
# This file contains crystal structure data downloaded from the 
# Cambridge Structural Database (CSD) hosted by the Cambridge 
# Crystallographic Data Centre (CCDC).
# 
# Full information about CCDC data access policies and citation 
# guidelines are available at http://www.ccdc.cam.ac.uk/access/V1 
# 
# Audit and citation data items may have been added by the CCDC. 
# Please retain this information to preserve the provenance of 
# this file and to allow appropriate attribution of the data. 
# 
#######################################################################

data_23
_database_code_depnum_ccdc_archive 'CCDC 1523963'
_audit_update_record             
;
2016-12-21 deposited with the CCDC.
2017-02-24 downloaded from the CCDC.
;
_audit_creation_date             2016-12-21
_audit_creation_method           
;
Olex2 1.2
(compiled 2016.11.30 svn.r3356 for OlexSys, GUI svn.r5269)
;
_shelxl_version_number           2014/6
_chemical_name_common            ?
_chemical_name_systematic        ?
_chemical_formula_moiety         'C22 H31 N O3 S, C H2 Cl2'
_chemical_formula_sum            'C23 H33 Cl2 N O3 S'
_chemical_formula_weight         474.46
_chemical_melting_point          ?
_chemical_oxdiff_formula         'C22 H31 N O3 S'
loop_
_atom_type_symbol
_atom_type_description
_atom_type_scat_dispersion_real
_atom_type_scat_dispersion_imag
_atom_type_scat_source
C C 0.0181 0.0091 'International Tables Vol C Tables 4.2.6.8 and 6.1.1.4'
H H 0.0000 0.0000 'International Tables Vol C Tables 4.2.6.8 and 6.1.1.4'
Cl Cl 0.3639 0.7018 'International Tables Vol C Tables 4.2.6.8 and 6.1.1.4'
N N 0.0311 0.0180 'International Tables Vol C Tables 4.2.6.8 and 6.1.1.4'
O O 0.0492 0.0322 'International Tables Vol C Tables 4.2.6.8 and 6.1.1.4'
S S 0.3331 0.5567 'International Tables Vol C Tables 4.2.6.8 and 6.1.1.4'

_shelx_space_group_comment       
;
The symmetry employed for this shelxl refinement is uniquely defined
by the following loop, which should always be used as a source of
symmetry information in preference to the above space-group names.
They are only intended as comments.
;
_space_group_crystal_system      monoclinic
_space_group_IT_number           15
_space_group_name_H-M_alt        'I 1 2/a 1'
_space_group_name_Hall           '-I 2ya'
loop_
_space_group_symop_operation_xyz
'x, y, z'
'-x+1/2, y, -z'
'x+1/2, y+1/2, z+1/2'
'-x+1, y+1/2, -z+1/2'
'-x, -y, -z'
'x-1/2, -y, z'
'-x+1/2, -y+1/2, -z+1/2'
'x, -y+1/2, z+1/2'

_cell_length_a                   26.9274(3)
_cell_length_b                   5.87596(8)
_cell_length_c                   29.0682(4)
_cell_angle_alpha                90
_cell_angle_beta                 90.0555(12)
_cell_angle_gamma                90
_cell_volume                     4599.29(10)
_cell_formula_units_Z            8
_cell_measurement_reflns_used    8423
_cell_measurement_temperature    100(2)
_cell_measurement_theta_max      73.9660
_cell_measurement_theta_min      3.2300
_shelx_estimated_absorpt_T_max   ?
_shelx_estimated_absorpt_T_min   ?
_exptl_absorpt_coefficient_mu    3.587
_exptl_absorpt_correction_T_max  0.794
_exptl_absorpt_correction_T_min  0.559
_exptl_absorpt_correction_type   gaussian
_exptl_absorpt_process_details   
;
CrysAlisPro, Agilent Technologies,
Version 1.171.37.35 (release 13-08-2014 CrysAlis171 .NET)
(compiled Aug 13 2014,18:06:01)
Numerical absorption correction based on gaussian integration over
			a multifaceted crystal model
Empirical absorption correction using spherical harmonics,
 implemented in SCALE3 ABSPACK scaling algorithm.
;
_exptl_absorpt_special_details   ?
_exptl_crystal_colour            colourless
_exptl_crystal_colour_primary    colourless
_exptl_crystal_density_diffrn    1.370
_exptl_crystal_density_meas      ?
_exptl_crystal_density_method    ?
_exptl_crystal_description       block
_exptl_crystal_F_000             2016
_exptl_crystal_size_max          0.1388
_exptl_crystal_size_mid          0.0867
_exptl_crystal_size_min          0.0464
_exptl_transmission_factor_max   ?
_exptl_transmission_factor_min   ?
_diffrn_reflns_av_R_equivalents  0.0341
_diffrn_reflns_av_unetI/netI     0.0230
_diffrn_reflns_Laue_measured_fraction_full 1.000
_diffrn_reflns_Laue_measured_fraction_max 1.000
_diffrn_reflns_limit_h_max       32
_diffrn_reflns_limit_h_min       -32
_diffrn_reflns_limit_k_max       7
_diffrn_reflns_limit_k_min       -6
_diffrn_reflns_limit_l_max       35
_diffrn_reflns_limit_l_min       -35
_diffrn_reflns_number            19675
_diffrn_reflns_point_group_measured_fraction_full 1.000
_diffrn_reflns_point_group_measured_fraction_max 1.000
_diffrn_reflns_theta_full        67.684
_diffrn_reflns_theta_max         68.234
_diffrn_reflns_theta_min         3.041
_diffrn_ambient_environment      N~2~
_diffrn_ambient_temperature      100(2)
_diffrn_detector                 'CCD plate'
_diffrn_detector_area_resol_mean 10.3537
_diffrn_detector_type            Atlas
_diffrn_measured_fraction_theta_full 0.9996
_diffrn_measured_fraction_theta_max 0.9843
_diffrn_measurement_details      
;
#__ type_ start__ end____ width___ exp.time_
  1 omega -115.00  -20.00   1.0000    4.0576
omega____ theta____ kappa____ phi______ frames
    -      -42.4357  -38.0000  -90.0000 95

#__ type_ start__ end____ width___ exp.time_
  2 omega  -95.00   -2.00   1.0000    4.0576
omega____ theta____ kappa____ phi______ frames
    -      -42.4357  125.0000   90.0000 93

#__ type_ start__ end____ width___ exp.time_
  3 omega -115.00  -20.00   1.0000    4.0576
omega____ theta____ kappa____ phi______ frames
    -      -42.4357  -38.0000 -180.0000 95

#__ type_ start__ end____ width___ exp.time_
  4 omega   61.00  178.00   1.0000   16.2302
omega____ theta____ kappa____ phi______ frames
    -      106.6257   15.0000    0.0000 117

#__ type_ start__ end____ width___ exp.time_
  5 omega   32.00   91.00   1.0000   16.2302
omega____ theta____ kappa____ phi______ frames
    -      106.6257  -30.0000  -30.0000 59

#__ type_ start__ end____ width___ exp.time_
  6 omega   35.00   99.00   1.0000   16.2302
omega____ theta____ kappa____ phi______ frames
    -      106.6257  -45.0000   30.0000 64

#__ type_ start__ end____ width___ exp.time_
  7 omega   25.00  109.00   1.0000   16.2302
omega____ theta____ kappa____ phi______ frames
    -      106.6257  -94.0000    0.0000 84

#__ type_ start__ end____ width___ exp.time_
  8 omega   32.00   91.00   1.0000   16.2302
omega____ theta____ kappa____ phi______ frames
    -      106.6257  -30.0000   30.0000 59

#__ type_ start__ end____ width___ exp.time_
  9 omega   25.00  109.00   1.0000   16.2302
omega____ theta____ kappa____ phi______ frames
    -      106.6257  -94.0000  -90.0000 84

#__ type_ start__ end____ width___ exp.time_
 10 omega   35.00   99.00   1.0000   16.2302
omega____ theta____ kappa____ phi______ frames
    -      106.6257  -45.0000  -90.0000 64

#__ type_ start__ end____ width___ exp.time_
 11 omega -113.00  -16.00   1.0000    4.0576
omega____ theta____ kappa____ phi______ frames
    -      -42.4357  -57.0000    0.0000 97

#__ type_ start__ end____ width___ exp.time_
 12 omega  -50.00   30.00   1.0000    4.0576
omega____ theta____ kappa____ phi______ frames
    -      -42.4357   38.0000    0.0000 80

#__ type_ start__ end____ width___ exp.time_
 13 omega -115.00  -20.00   1.0000    4.0576
omega____ theta____ kappa____ phi______ frames
    -      -42.4357  -38.0000   60.0000 95

#__ type_ start__ end____ width___ exp.time_
 14 omega   83.00  178.00   1.0000   16.2302
omega____ theta____ kappa____ phi______ frames
    -      106.6257   30.0000 -180.0000 95

#__ type_ start__ end____ width___ exp.time_
 15 omega   35.00   99.00   1.0000   16.2302
omega____ theta____ kappa____ phi______ frames
    -      106.6257  -45.0000  120.0000 64

#__ type_ start__ end____ width___ exp.time_
 16 omega   79.00  177.00   1.0000   16.2302
omega____ theta____ kappa____ phi______ frames
    -      106.6257   61.0000 -120.0000 98

#__ type_ start__ end____ width___ exp.time_
 17 omega   79.00  177.00   1.0000   16.2302
omega____ theta____ kappa____ phi______ frames
    -      106.6257   61.0000   30.0000 98

#__ type_ start__ end____ width___ exp.time_
 18 omega   25.00   95.00   1.0000   16.2302
omega____ theta____ kappa____ phi______ frames
    -      106.6257  -94.0000  150.0000 70
;
_diffrn_measurement_device       'four-circle diffractometer'
_diffrn_measurement_device_type  'SuperNova, Dual, Cu at zero, Atlas'
_diffrn_measurement_method       '\w scans'
_diffrn_orient_matrix_UB_11      0.0464061000
_diffrn_orient_matrix_UB_12      0.0041989000
_diffrn_orient_matrix_UB_13      0.0310309000
_diffrn_orient_matrix_UB_21      0.0330952000
_diffrn_orient_matrix_UB_22      -0.0445277000
_diffrn_orient_matrix_UB_23      -0.0422750000
_diffrn_orient_matrix_UB_31      0.0049759000
_diffrn_orient_matrix_UB_32      0.2582425000
_diffrn_orient_matrix_UB_33      -0.0077712000
_diffrn_radiation_monochromator  mirror
_diffrn_radiation_probe          x-ray
_diffrn_radiation_type           'Cu K\a'
_diffrn_radiation_wavelength     1.54184
_diffrn_source                   'sealed X-ray tube'
_diffrn_source_type              'SuperNova (Cu) X-ray Source'
_reflns_Friedel_coverage         0.000
_reflns_Friedel_fraction_full    .
_reflns_Friedel_fraction_max     .
_reflns_number_gt                3878
_reflns_number_total             4194
_reflns_odcompleteness_completeness 99.96
_reflns_odcompleteness_iscentric 1
_reflns_odcompleteness_theta     66.97
_reflns_special_details          
;
 Reflections were merged by SHELXL according to the crystal
 class for the calculation of statistics and refinement.
 
 _reflns_Friedel_fraction is defined as the number of unique
 Friedel pairs measured divided by the number that would be
 possible theoretically, ignoring centric projections and
 systematic absences.
;
_reflns_threshold_expression     'I > 2\s(I)'
_computing_cell_refinement       
;
CrysAlisPro, Agilent Technologies,
Version 1.171.37.35 (release 13-08-2014 CrysAlis171 .NET)
(compiled Aug 13 2014,18:06:01)
;
_computing_data_collection       
;
CrysAlisPro, Agilent Technologies,
Version 1.171.37.35 (release 13-08-2014 CrysAlis171 .NET)
(compiled Aug 13 2014,18:06:01)
;
_computing_data_reduction        
;
CrysAlisPro, Agilent Technologies,
Version 1.171.37.35 (release 13-08-2014 CrysAlis171 .NET)
(compiled Aug 13 2014,18:06:01)
;
_computing_molecular_graphics    'Olex2 (Dolomanov et al., 2009)'
_computing_publication_material  'Olex2 (Dolomanov et al., 2009)'
_computing_structure_refinement  'ShelXL (Sheldrick, 2015)'
_computing_structure_solution    'ShelXS (Sheldrick, 2008)'
_refine_diff_density_max         0.844
_refine_diff_density_min         -1.132
_refine_diff_density_rms         0.107
_refine_ls_extinction_coef       .
_refine_ls_extinction_method     none
_refine_ls_goodness_of_fit_ref   1.094
_refine_ls_hydrogen_treatment    constr
_refine_ls_matrix_type           full
_refine_ls_number_parameters     273
_refine_ls_number_reflns         4194
_refine_ls_number_restraints     0
_refine_ls_R_factor_all          0.0791
_refine_ls_R_factor_gt           0.0754
_refine_ls_restrained_S_all      1.094
_refine_ls_shift/su_max          0.001
_refine_ls_shift/su_mean         0.000
_refine_ls_structure_factor_coef Fsqd
_refine_ls_weighting_details     
'w=1/[\s^2^(Fo^2^)+(0.1255P)^2^+21.3406P] where P=(Fo^2^+2Fc^2^)/3'
_refine_ls_weighting_scheme      calc
_refine_ls_wR_factor_gt          0.2209
_refine_ls_wR_factor_ref         0.2247
_refine_special_details          ?
_olex2_refinement_description    
;
1. Fixed Uiso
 At 1.2 times of:
  All C(H) groups, All C(H,H) groups
 At 1.5 times of:
  All C(H,H,H) groups
2.a Ternary CH refined with riding coordinates:
 C2(H2), C3(H3), C5A(H5AA), C10A(H10C)
2.b Secondary CH2 refined with riding coordinates:
 C1(H1A,H1B), C4(H4A,H4B), C5(H5A,H5B), C8(H8A,H8B), C9(H9A,H9B), C10(H10A,
 H10B), C11(H11A,H11B), C12(H12A,H12B), C101(H10D,H10E)
2.c Aromatic/amide H refined with riding coordinates:
 C14(H14), C15(H15), C16(H16), C17(H17), C18(H18)
2.d Idealised Me refined as rotating group:
 C19(H19A,H19B,H19C), C20(H20A,H20B,H20C)
;
_atom_sites_solution_hydrogens   geom
_atom_sites_solution_primary     direct
_atom_sites_solution_secondary   ?
loop_
_atom_site_label
_atom_site_type_symbol
_atom_site_fract_x
_atom_site_fract_y
_atom_site_fract_z
_atom_site_U_iso_or_equiv
_atom_site_adp_type
_atom_site_occupancy
_atom_site_site_symmetry_order
_atom_site_calc_flag
_atom_site_refinement_flags_posn
_atom_site_refinement_flags_adp
_atom_site_refinement_flags_occupancy
_atom_site_disorder_assembly
_atom_site_disorder_group
C1 C 0.89043(12) 0.4150(6) 0.77742(11) 0.0209(7) Uani 1 1 d . . . . .
H1A H 0.9012 0.3231 0.8033 0.025 Uiso 1 1 calc R . . . .
H1B H 0.9072 0.5609 0.7792 0.025 Uiso 1 1 calc R . . . .
C2 C 0.83419(12) 0.4503(6) 0.77967(11) 0.0212(7) Uani 1 1 d . . . . .
H2 H 0.8188 0.3046 0.7877 0.025 Uiso 1 1 calc R . . . .
C3 C 0.81241(12) 0.5297(6) 0.73303(11) 0.0227(7) Uani 1 1 d . . . . .
H3 H 0.7851 0.6378 0.7376 0.027 Uiso 1 1 calc R . . . .
C4 C 0.85410(12) 0.6357(5) 0.70422(11) 0.0198(7) Uani 1 1 d . . . . .
H4A H 0.8751 0.7347 0.7225 0.024 Uiso 1 1 calc R . . . .
H4B H 0.8411 0.7197 0.6781 0.024 Uiso 1 1 calc R . . . .
C4A C 0.88181(11) 0.4195(5) 0.68903(11) 0.0185(6) Uani 1 1 d . . . . .
C5 C 0.92238(12) 0.6609(5) 0.62555(11) 0.0206(7) Uani 1 1 d . . . . .
H5A H 0.9305 0.7954 0.6434 0.025 Uiso 1 1 calc R . . . .
H5B H 0.8880 0.6750 0.6160 0.025 Uiso 1 1 calc R . . . .
C5A C 0.92661(11) 0.4553(5) 0.65696(11) 0.0184(6) Uani 1 1 d . . . . .
H5AA H 0.9313 0.3185 0.6382 0.022 Uiso 1 1 calc R . . . .
C6 C 0.95507(13) 0.6603(6) 0.58194(11) 0.0227(7) Uani 1 1 d . . . . .
O7 O 1.00370(9) 0.5638(4) 0.59035(8) 0.0248(5) Uani 1 1 d . . . . .
C8 C 1.02730(13) 0.6301(6) 0.63230(12) 0.0253(7) Uani 1 1 d . . . . .
H8A H 1.0148 0.7776 0.6418 0.030 Uiso 1 1 calc R . . . .
H8B H 1.0628 0.6440 0.6273 0.030 Uiso 1 1 calc R . . . .
C9 C 1.01774(12) 0.4581(6) 0.66976(12) 0.0229(7) Uani 1 1 d . . . . .
H9A H 1.0219 0.3065 0.6571 0.028 Uiso 1 1 calc R . . . .
H9B H 1.0424 0.4780 0.6938 0.028 Uiso 1 1 calc R . . . .
N9A N 0.96842(10) 0.4752(5) 0.69004(9) 0.0189(6) Uani 1 1 d . . . . .
C10 C 0.95999(11) 0.2905(6) 0.72292(11) 0.0209(7) Uani 1 1 d . . . . .
H10A H 0.9787 0.3159 0.7510 0.025 Uiso 1 1 calc R . . . .
H10B H 0.9698 0.1453 0.7099 0.025 Uiso 1 1 calc R . . . .
C10A C 0.90406(11) 0.2958(5) 0.73236(11) 0.0194(6) Uani 1 1 d . . . . .
H10C H 0.8915 0.1393 0.7332 0.023 Uiso 1 1 calc R . . . .
C11 C 0.83889(12) 0.2824(6) 0.66853(11) 0.0234(7) Uani 1 1 d . . . . .
H11A H 0.8471 0.1218 0.6670 0.028 Uiso 1 1 calc R . . . .
H11B H 0.8306 0.3362 0.6379 0.028 Uiso 1 1 calc R . . . .
C12 C 0.79567(12) 0.3252(7) 0.70253(12) 0.0276(8) Uani 1 1 d . . . . .
H12A H 0.7898 0.1915 0.7213 0.033 Uiso 1 1 calc R . . . .
H12B H 0.7654 0.3621 0.6860 0.033 Uiso 1 1 calc R . . . .
C13 C 0.84515(12) 0.5469(6) 0.87387(11) 0.0235(7) Uani 1 1 d . . . . .
C14 C 0.88313(13) 0.6692(7) 0.89442(13) 0.0305(8) Uani 1 1 d . . . . .
H14 H 0.8939 0.8052 0.8815 0.037 Uiso 1 1 calc R . . . .
C15 C 0.90488(15) 0.5886(8) 0.93418(14) 0.0384(10) Uani 1 1 d . . . . .
H15 H 0.9298 0.6717 0.9486 0.046 Uiso 1 1 calc R . . . .
C16 C 0.88941(17) 0.3842(8) 0.95236(14) 0.0429(11) Uani 1 1 d . . . . .
H16 H 0.9047 0.3280 0.9787 0.052 Uiso 1 1 calc R . . . .
C17 C 0.85154(17) 0.2614(8) 0.93198(14) 0.0399(10) Uani 1 1 d . . . . .
H17 H 0.8412 0.1248 0.9450 0.048 Uiso 1 1 calc R . . . .
C18 C 0.82878(14) 0.3409(6) 0.89215(13) 0.0300(8) Uani 1 1 d . . . . .
H18 H 0.8034 0.2590 0.8781 0.036 Uiso 1 1 calc R . . . .
C19 C 0.96053(14) 0.9017(6) 0.56356(12) 0.0280(8) Uani 1 1 d . . . . .
H19A H 0.9792 0.8989 0.5354 0.042 Uiso 1 1 calc GR . . . .
H19B H 0.9776 0.9935 0.5858 0.042 Uiso 1 1 calc GR . . . .
H19C H 0.9282 0.9649 0.5579 0.042 Uiso 1 1 calc GR . . . .
C20 C 0.93251(14) 0.5082(6) 0.54486(12) 0.0275(8) Uani 1 1 d . . . . .
H20A H 0.9255 0.3609 0.5576 0.041 Uiso 1 1 calc GR . . . .
H20B H 0.9555 0.4926 0.5199 0.041 Uiso 1 1 calc GR . . . .
H20C H 0.9023 0.5753 0.5338 0.041 Uiso 1 1 calc GR . . . .
S21 S 0.81783(3) 0.65402(14) 0.82283(3) 0.0241(3) Uani 1 1 d . . . . .
O22 O 0.84062(11) 0.8707(4) 0.81237(9) 0.0340(6) Uani 1 1 d . . . . .
O23 O 0.76470(9) 0.6491(5) 0.82865(9) 0.0330(6) Uani 1 1 d . . . . .
C101 C 0.7689(3) 0.6796(18) 1.0661(3) 0.115(4) Uani 1 1 d . . . . .
H10D H 0.7718 0.6409 1.0984 0.138 Uiso 1 1 calc R . . . .
H10E H 0.7361 0.6346 1.0557 0.138 Uiso 1 1 calc R . . . .
Cl11 Cl 0.81298(8) 0.5325(5) 1.03545(8) 0.1094(8) Uani 1 1 d . . . . .
Cl12 Cl 0.77576(9) 0.9746(5) 1.05941(8) 0.1157(9) Uani 1 1 d . . . . .

loop_
_atom_site_aniso_label
_atom_site_aniso_U_11
_atom_site_aniso_U_22
_atom_site_aniso_U_33
_atom_site_aniso_U_23
_atom_site_aniso_U_13
_atom_site_aniso_U_12
C1 0.0199(15) 0.0196(16) 0.0232(16) 0.0032(13) -0.0032(12) 0.0025(12)
C2 0.0200(15) 0.0205(16) 0.0232(16) 0.0028(13) -0.0015(12) 0.0014(12)
C3 0.0189(15) 0.0268(17) 0.0223(16) 0.0048(13) -0.0013(12) 0.0036(13)
C4 0.0202(15) 0.0163(15) 0.0230(15) 0.0037(12) -0.0007(12) 0.0036(12)
C4A 0.0199(15) 0.0132(15) 0.0223(15) 0.0016(12) -0.0042(12) -0.0004(12)
C5 0.0218(15) 0.0172(16) 0.0227(16) 0.0003(12) -0.0012(12) -0.0004(12)
C5A 0.0197(15) 0.0132(15) 0.0222(15) -0.0009(12) -0.0023(12) -0.0007(11)
C6 0.0250(16) 0.0197(17) 0.0235(16) 0.0006(13) -0.0004(13) 0.0000(13)
O7 0.0252(12) 0.0242(13) 0.0251(12) -0.0024(10) 0.0009(9) 0.0017(10)
C8 0.0220(16) 0.0258(18) 0.0282(17) 0.0004(14) 0.0002(13) -0.0017(13)
C9 0.0182(15) 0.0229(17) 0.0277(17) -0.0010(13) -0.0016(12) 0.0015(12)
N9A 0.0170(13) 0.0174(13) 0.0222(13) 0.0023(10) -0.0032(10) 0.0001(10)
C10 0.0202(15) 0.0184(16) 0.0240(15) 0.0028(13) -0.0023(12) 0.0020(12)
C10A 0.0203(15) 0.0132(14) 0.0245(16) 0.0031(12) -0.0040(12) -0.0003(12)
C11 0.0240(16) 0.0206(16) 0.0255(16) 0.0020(13) -0.0057(13) -0.0060(13)
C12 0.0189(16) 0.034(2) 0.0295(17) 0.0037(15) -0.0057(13) -0.0066(14)
C13 0.0238(16) 0.0237(17) 0.0231(16) 0.0015(13) 0.0000(12) 0.0035(13)
C14 0.0268(18) 0.031(2) 0.0339(19) -0.0075(15) 0.0038(14) 0.0014(14)
C15 0.033(2) 0.049(3) 0.034(2) -0.0155(19) -0.0052(16) 0.0075(18)
C16 0.049(2) 0.053(3) 0.0267(19) -0.0058(18) -0.0117(17) 0.023(2)
C17 0.057(3) 0.033(2) 0.0301(19) 0.0062(17) -0.0008(17) 0.0107(19)
C18 0.0338(19) 0.0261(19) 0.0302(18) 0.0043(15) -0.0023(15) -0.0005(15)
C19 0.0342(19) 0.0226(18) 0.0273(17) 0.0048(14) -0.0013(14) -0.0036(14)
C20 0.0358(19) 0.0226(18) 0.0241(17) -0.0019(14) -0.0009(14) -0.0027(14)
S21 0.0257(5) 0.0231(5) 0.0236(4) 0.0035(3) 0.0007(3) 0.0055(3)
O22 0.0512(16) 0.0196(13) 0.0312(13) 0.0027(10) 0.0073(12) 0.0022(11)
O23 0.0247(13) 0.0467(17) 0.0277(13) 0.0041(11) 0.0000(10) 0.0115(11)
C101 0.100(6) 0.161(9) 0.083(5) -0.053(6) 0.037(4) -0.058(6)
Cl11 0.0796(12) 0.135(2) 0.1138(16) -0.0421(14) 0.0135(11) -0.0045(12)
Cl12 0.1068(16) 0.138(2) 0.1021(15) -0.0418(14) -0.0398(12) 0.0212(14)

_geom_special_details            
;
 All esds (except the esd in the dihedral angle between two l.s. planes)
 are estimated using the full covariance matrix.  The cell esds are taken
 into account individually in the estimation of esds in distances, angles
 and torsion angles; correlations between esds in cell parameters are only
 used when they are defined by crystal symmetry.  An approximate (isotropic)
 treatment of cell esds is used for estimating esds involving l.s. planes.
;
loop_
_geom_bond_atom_site_label_1
_geom_bond_atom_site_label_2
_geom_bond_distance
_geom_bond_site_symmetry_2
_geom_bond_publ_flag
C1 H1A 0.9700 . ?
C1 H1B 0.9700 . ?
C1 C2 1.530(4) . ?
C1 C10A 1.530(5) . ?
C2 H2 0.9800 . ?
C2 C3 1.549(4) . ?
C2 S21 1.790(3) . ?
C3 H3 0.9800 . ?
C3 C4 1.534(4) . ?
C3 C12 1.560(5) . ?
C4 H4A 0.9700 . ?
C4 H4B 0.9700 . ?
C4 C4A 1.538(4) . ?
C4A C5A 1.540(4) . ?
C4A C10A 1.572(4) . ?
C4A C11 1.529(4) . ?
C5 H5A 0.9700 . ?
C5 H5B 0.9700 . ?
C5 C5A 1.518(4) . ?
C5 C6 1.544(4) . ?
C5A H5AA 0.9800 . ?
C5A N9A 1.485(4) . ?
C6 O7 1.448(4) . ?
C6 C19 1.523(5) . ?
C6 C20 1.526(5) . ?
O7 C8 1.429(4) . ?
C8 H8A 0.9700 . ?
C8 H8B 0.9700 . ?
C8 C9 1.508(5) . ?
C9 H9A 0.9700 . ?
C9 H9B 0.9700 . ?
C9 N9A 1.457(4) . ?
N9A C10 1.464(4) . ?
C10 H10A 0.9700 . ?
C10 H10B 0.9700 . ?
C10 C10A 1.531(4) . ?
C10A H10C 0.9800 . ?
C11 H11A 0.9700 . ?
C11 H11B 0.9700 . ?
C11 C12 1.548(5) . ?
C12 H12A 0.9700 . ?
C12 H12B 0.9700 . ?
C13 C14 1.385(5) . ?
C13 C18 1.394(5) . ?
C13 S21 1.771(3) . ?
C14 H14 0.9300 . ?
C14 C15 1.379(6) . ?
C15 H15 0.9300 . ?
C15 C16 1.377(7) . ?
C16 H16 0.9300 . ?
C16 C17 1.382(7) . ?
C17 H17 0.9300 . ?
C17 C18 1.390(5) . ?
C18 H18 0.9300 . ?
C19 H19A 0.9600 . ?
C19 H19B 0.9600 . ?
C19 H19C 0.9600 . ?
C20 H20A 0.9600 . ?
C20 H20B 0.9600 . ?
C20 H20C 0.9600 . ?
S21 O22 1.446(3) . ?
S21 O23 1.441(3) . ?
C101 H10D 0.9700 . ?
C101 H10E 0.9700 . ?
C101 Cl11 1.718(9) . ?
C101 Cl12 1.754(11) . ?

loop_
_geom_angle_atom_site_label_1
_geom_angle_atom_site_label_2
_geom_angle_atom_site_label_3
_geom_angle
_geom_angle_site_symmetry_1
_geom_angle_site_symmetry_3
_geom_angle_publ_flag
H1A C1 H1B 108.2 . . ?
C2 C1 H1A 109.7 . . ?
C2 C1 H1B 109.7 . . ?
C2 C1 C10A 109.7(3) . . ?
C10A C1 H1A 109.7 . . ?
C10A C1 H1B 109.7 . . ?
C1 C2 H2 108.2 . . ?
C1 C2 C3 112.2(3) . . ?
C1 C2 S21 111.4(2) . . ?
C3 C2 H2 108.2 . . ?
C3 C2 S21 108.6(2) . . ?
S21 C2 H2 108.2 . . ?
C2 C3 H3 111.1 . . ?
C2 C3 C12 112.0(3) . . ?
C4 C3 C2 108.9(3) . . ?
C4 C3 H3 111.1 . . ?
C4 C3 C12 102.3(3) . . ?
C12 C3 H3 111.1 . . ?
C3 C4 H4A 111.7 . . ?
C3 C4 H4B 111.7 . . ?
C3 C4 C4A 100.2(3) . . ?
H4A C4 H4B 109.5 . . ?
C4A C4 H4A 111.7 . . ?
C4A C4 H4B 111.7 . . ?
C4 C4A C5A 116.2(3) . . ?
C4 C4A C10A 109.7(3) . . ?
C5A C4A C10A 104.5(2) . . ?
C11 C4A C4 100.4(3) . . ?
C11 C4A C5A 115.4(3) . . ?
C11 C4A C10A 110.8(3) . . ?
H5A C5 H5B 107.3 . . ?
C5A C5 H5A 108.1 . . ?
C5A C5 H5B 108.1 . . ?
C5A C5 C6 116.7(3) . . ?
C6 C5 H5A 108.1 . . ?
C6 C5 H5B 108.1 . . ?
C4A C5A H5AA 109.1 . . ?
C5 C5A C4A 114.5(3) . . ?
C5 C5A H5AA 109.1 . . ?
N9A C5A C4A 102.3(2) . . ?
N9A C5A C5 112.5(3) . . ?
N9A C5A H5AA 109.1 . . ?
O7 C6 C5 112.2(3) . . ?
O7 C6 C19 109.7(3) . . ?
O7 C6 C20 104.4(3) . . ?
C19 C6 C5 110.0(3) . . ?
C19 C6 C20 109.7(3) . . ?
C20 C6 C5 110.7(3) . . ?
C8 O7 C6 116.0(2) . . ?
O7 C8 H8A 109.5 . . ?
O7 C8 H8B 109.5 . . ?
O7 C8 C9 110.9(3) . . ?
H8A C8 H8B 108.0 . . ?
C9 C8 H8A 109.5 . . ?
C9 C8 H8B 109.5 . . ?
C8 C9 H9A 108.8 . . ?
C8 C9 H9B 108.8 . . ?
H9A C9 H9B 107.7 . . ?
N9A C9 C8 113.7(3) . . ?
N9A C9 H9A 108.8 . . ?
N9A C9 H9B 108.8 . . ?
C9 N9A C5A 115.1(3) . . ?
C9 N9A C10 110.8(2) . . ?
C10 N9A C5A 104.3(2) . . ?
N9A C10 H10A 110.8 . . ?
N9A C10 H10B 110.8 . . ?
N9A C10 C10A 104.8(2) . . ?
H10A C10 H10B 108.9 . . ?
C10A C10 H10A 110.8 . . ?
C10A C10 H10B 110.8 . . ?
C1 C10A C4A 112.5(3) . . ?
C1 C10A C10 113.5(3) . . ?
C1 C10A H10C 108.9 . . ?
C4A C10A H10C 108.9 . . ?
C10 C10A C4A 103.9(2) . . ?
C10 C10A H10C 108.9 . . ?
C4A C11 H11A 111.1 . . ?
C4A C11 H11B 111.1 . . ?
C4A C11 C12 103.5(3) . . ?
H11A C11 H11B 109.0 . . ?
C12 C11 H11A 111.1 . . ?
C12 C11 H11B 111.1 . . ?
C3 C12 H12A 110.6 . . ?
C3 C12 H12B 110.6 . . ?
C11 C12 C3 105.7(3) . . ?
C11 C12 H12A 110.6 . . ?
C11 C12 H12B 110.6 . . ?
H12A C12 H12B 108.7 . . ?
C14 C13 C18 121.3(3) . . ?
C14 C13 S21 118.9(3) . . ?
C18 C13 S21 119.8(3) . . ?
C13 C14 H14 120.1 . . ?
C15 C14 C13 119.7(4) . . ?
C15 C14 H14 120.1 . . ?
C14 C15 H15 120.2 . . ?
C16 C15 C14 119.5(4) . . ?
C16 C15 H15 120.2 . . ?
C15 C16 H16 119.5 . . ?
C15 C16 C17 120.9(4) . . ?
C17 C16 H16 119.5 . . ?
C16 C17 H17 119.8 . . ?
C16 C17 C18 120.4(4) . . ?
C18 C17 H17 119.8 . . ?
C13 C18 H18 121.0 . . ?
C17 C18 C13 118.0(4) . . ?
C17 C18 H18 121.0 . . ?
C6 C19 H19A 109.5 . . ?
C6 C19 H19B 109.5 . . ?
C6 C19 H19C 109.5 . . ?
H19A C19 H19B 109.5 . . ?
H19A C19 H19C 109.5 . . ?
H19B C19 H19C 109.5 . . ?
C6 C20 H20A 109.5 . . ?
C6 C20 H20B 109.5 . . ?
C6 C20 H20C 109.5 . . ?
H20A C20 H20B 109.5 . . ?
H20A C20 H20C 109.5 . . ?
H20B C20 H20C 109.5 . . ?
C13 S21 C2 104.31(16) . . ?
O22 S21 C2 109.69(16) . . ?
O22 S21 C13 108.25(17) . . ?
O23 S21 C2 108.30(16) . . ?
O23 S21 C13 107.82(16) . . ?
O23 S21 O22 117.65(17) . . ?
H10D C101 H10E 108.0 . . ?
Cl11 C101 H10D 109.3 . . ?
Cl11 C101 H10E 109.3 . . ?
Cl11 C101 Cl12 111.6(5) . . ?
Cl12 C101 H10D 109.3 . . ?
Cl12 C101 H10E 109.3 . . ?

loop_
_geom_torsion_atom_site_label_1
_geom_torsion_atom_site_label_2
_geom_torsion_atom_site_label_3
_geom_torsion_atom_site_label_4
_geom_torsion
_geom_torsion_site_symmetry_1
_geom_torsion_site_symmetry_2
_geom_torsion_site_symmetry_3
_geom_torsion_site_symmetry_4
_geom_torsion_publ_flag
C1 C2 C3 C4 -21.4(4) . . . . ?
C1 C2 C3 C12 91.0(3) . . . . ?
C1 C2 S21 C13 -55.3(3) . . . . ?
C1 C2 S21 O22 60.4(3) . . . . ?
C1 C2 S21 O23 -170.0(2) . . . . ?
C2 C1 C10A C4A 52.1(3) . . . . ?
C2 C1 C10A C10 169.8(3) . . . . ?
C2 C3 C4 C4A 75.2(3) . . . . ?
C2 C3 C12 C11 -98.0(3) . . . . ?
C3 C2 S21 C13 -179.4(2) . . . . ?
C3 C2 S21 O22 -63.6(3) . . . . ?
C3 C2 S21 O23 66.0(3) . . . . ?
C3 C4 C4A C5A 177.9(3) . . . . ?
C3 C4 C4A C10A -64.0(3) . . . . ?
C3 C4 C4A C11 52.7(3) . . . . ?
C4 C3 C12 C11 18.5(3) . . . . ?
C4 C4A C5A C5 -30.5(4) . . . . ?
C4 C4A C5A N9A 91.5(3) . . . . ?
C4 C4A C10A C1 2.7(4) . . . . ?
C4 C4A C10A C10 -120.6(3) . . . . ?
C4 C4A C11 C12 -40.7(3) . . . . ?
C4A C5A N9A C9 166.4(3) . . . . ?
C4A C5A N9A C10 44.9(3) . . . . ?
C4A C11 C12 C3 13.8(3) . . . . ?
C5 C5A N9A C9 -70.3(3) . . . . ?
C5 C5A N9A C10 168.2(3) . . . . ?
C5 C6 O7 C8 -42.4(4) . . . . ?
C5A C4A C10A C1 127.9(3) . . . . ?
C5A C4A C10A C10 4.6(3) . . . . ?
C5A C4A C11 C12 -166.4(3) . . . . ?
C5A C5 C6 O7 -38.1(4) . . . . ?
C5A C5 C6 C19 -160.5(3) . . . . ?
C5A C5 C6 C20 78.2(4) . . . . ?
C5A N9A C10 C10A -42.5(3) . . . . ?
C6 C5 C5A C4A -158.8(3) . . . . ?
C6 C5 C5A N9A 84.9(3) . . . . ?
C6 O7 C8 C9 95.0(3) . . . . ?
O7 C8 C9 N9A -77.5(4) . . . . ?
C8 C9 N9A C5A 56.7(4) . . . . ?
C8 C9 N9A C10 174.6(3) . . . . ?
C9 N9A C10 C10A -166.9(3) . . . . ?
N9A C10 C10A C1 -100.1(3) . . . . ?
N9A C10 C10A C4A 22.4(3) . . . . ?
C10A C1 C2 C3 -42.0(4) . . . . ?
C10A C1 C2 S21 -164.0(2) . . . . ?
C10A C4A C5A C5 -151.5(3) . . . . ?
C10A C4A C5A N9A -29.5(3) . . . . ?
C10A C4A C11 C12 75.1(3) . . . . ?
C11 C4A C5A C5 86.6(3) . . . . ?
C11 C4A C5A N9A -151.4(3) . . . . ?
C11 C4A C10A C1 -107.3(3) . . . . ?
C11 C4A C10A C10 129.5(3) . . . . ?
C12 C3 C4 C4A -43.5(3) . . . . ?
C13 C14 C15 C16 1.6(6) . . . . ?
C14 C13 C18 C17 0.4(5) . . . . ?
C14 C13 S21 C2 114.2(3) . . . . ?
C14 C13 S21 O22 -2.5(3) . . . . ?
C14 C13 S21 O23 -130.8(3) . . . . ?
C14 C15 C16 C17 -1.6(6) . . . . ?
C15 C16 C17 C18 1.0(6) . . . . ?
C16 C17 C18 C13 -0.3(6) . . . . ?
C18 C13 C14 C15 -1.0(5) . . . . ?
C18 C13 S21 C2 -64.8(3) . . . . ?
C18 C13 S21 O22 178.5(3) . . . . ?
C18 C13 S21 O23 50.2(3) . . . . ?
C19 C6 O7 C8 80.1(3) . . . . ?
C20 C6 O7 C8 -162.5(3) . . . . ?
S21 C2 C3 C4 102.2(3) . . . . ?
S21 C2 C3 C12 -145.4(2) . . . . ?
S21 C13 C14 C15 180.0(3) . . . . ?
S21 C13 C18 C17 179.3(3) . . . . ?

_shelx_res_file                  
;
TITL 23 in I2/a #15
REM reset to I2/a #15
CELL 1.54184 26.927383 5.875962 29.068211 90 90.0555 90
ZERR 8 0.000329 0.00008 0.000396 0 0.0012 0
LATT 2
SYMM 0.5-X,+Y,-Z
SFAC C H Cl N O S
UNIT 184 264 16 8 24 8

L.S. 10
PLAN  10
MORE -1
BOND $H
CONF
fmap 2
acta
SHEL 20 0.83
OMIT -2 0 2
REM <olex2.extras>
REM <HklSrc "%.\\23.hkl">
REM </olex2.extras>

WGHT    0.125500   21.340601
FVAR       1.98066
C1    1    0.890435    0.414956    0.777419    11.00000    0.01994    0.01960 =
         0.02319    0.00315   -0.00320    0.00251
AFIX  23
H1A   2    0.901209    0.323118    0.803299    11.00000   -1.20000
H1B   2    0.907168    0.560890    0.779173    11.00000   -1.20000
AFIX   0
C2    1    0.834192    0.450271    0.779668    11.00000    0.01999    0.02053 =
         0.02318    0.00279   -0.00147    0.00141
AFIX  13
H2    2    0.818751    0.304615    0.787723    11.00000   -1.20000
AFIX   0
C3    1    0.812409    0.529711    0.733033    11.00000    0.01891    0.02680 =
         0.02231    0.00480   -0.00132    0.00364
AFIX  13
H3    2    0.785132    0.637762    0.737601    11.00000   -1.20000
AFIX   0
C4    1    0.854099    0.635719    0.704216    11.00000    0.02018    0.01630 =
         0.02304    0.00369   -0.00073    0.00357
AFIX  23
H4A   2    0.875091    0.734731    0.722533    11.00000   -1.20000
H4B   2    0.841112    0.719709    0.678117    11.00000   -1.20000
AFIX   0
C4A   1    0.881809    0.419515    0.689027    11.00000    0.01994    0.01323 =
         0.02234    0.00161   -0.00415   -0.00040
C5    1    0.922380    0.660864    0.625549    11.00000    0.02182    0.01716 =
         0.02274    0.00030   -0.00117   -0.00043
AFIX  23
H5A   2    0.930524    0.795426    0.643354    11.00000   -1.20000
H5B   2    0.887983    0.675047    0.616029    11.00000   -1.20000
AFIX   0
C5A   1    0.926611    0.455264    0.656956    11.00000    0.01975    0.01323 =
         0.02222   -0.00094   -0.00226   -0.00069
AFIX  13
H5AA  2    0.931319    0.318469    0.638173    11.00000   -1.20000
AFIX   0
C6    1    0.955075    0.660319    0.581937    11.00000    0.02499    0.01970 =
         0.02350    0.00057   -0.00045   -0.00001
O7    5    1.003700    0.563769    0.590351    11.00000    0.02522    0.02422 =
         0.02510   -0.00240    0.00089    0.00173
C8    1    1.027304    0.630121    0.632299    11.00000    0.02199    0.02580 =
         0.02817    0.00040    0.00025   -0.00165
AFIX  23
H8A   2    1.014800    0.777577    0.641822    11.00000   -1.20000
H8B   2    1.062789    0.643996    0.627319    11.00000   -1.20000
AFIX   0
C9    1    1.017740    0.458112    0.669759    11.00000    0.01823    0.02290 =
         0.02771   -0.00105   -0.00165    0.00152
AFIX  23
H9A   2    1.021920    0.306500    0.657142    11.00000   -1.20000
H9B   2    1.042355    0.478014    0.693810    11.00000   -1.20000
AFIX   0
N9A   4    0.968422    0.475239    0.690036    11.00000    0.01700    0.01739 =
         0.02222    0.00233   -0.00324    0.00008
C10   1    0.959987    0.290516    0.722917    11.00000    0.02021    0.01839 =
         0.02398    0.00276   -0.00228    0.00196
AFIX  23
H10A  2    0.978657    0.315881    0.751007    11.00000   -1.20000
H10B  2    0.969755    0.145297    0.709889    11.00000   -1.20000
AFIX   0
C10A  1    0.904064    0.295832    0.732357    11.00000    0.02034    0.01325 =
         0.02452    0.00305   -0.00403   -0.00031
AFIX  13
H10C  2    0.891542    0.139297    0.733244    11.00000   -1.20000
AFIX   0
C11   1    0.838890    0.282352    0.668530    11.00000    0.02401    0.02058 =
         0.02547    0.00196   -0.00569   -0.00604
AFIX  23
H11A  2    0.847077    0.121783    0.666956    11.00000   -1.20000
H11B  2    0.830569    0.336156    0.637931    11.00000   -1.20000
AFIX   0
C12   1    0.795672    0.325198    0.702530    11.00000    0.01887    0.03435 =
         0.02954    0.00374   -0.00570   -0.00661
AFIX  23
H12A  2    0.789750    0.191490    0.721311    11.00000   -1.20000
H12B  2    0.765413    0.362055    0.686001    11.00000   -1.20000
AFIX   0
C13   1    0.845154    0.546889    0.873873    11.00000    0.02375    0.02367 =
         0.02314    0.00152    0.00000    0.00347
C14   1    0.883131    0.669230    0.894419    11.00000    0.02683    0.03087 =
         0.03385   -0.00752    0.00383    0.00136
AFIX  43
H14   2    0.893923    0.805193    0.881456    11.00000   -1.20000
AFIX   0
C15   1    0.904876    0.588607    0.934176    11.00000    0.03260    0.04893 =
         0.03376   -0.01547   -0.00519    0.00752
AFIX  43
H15   2    0.929817    0.671717    0.948606    11.00000   -1.20000
AFIX   0
C16   1    0.889408    0.384200    0.952364    11.00000    0.04910    0.05300 =
         0.02665   -0.00580   -0.01171    0.02306
AFIX  43
H16   2    0.904657    0.327966    0.978737    11.00000   -1.20000
AFIX   0
C17   1    0.851544    0.261433    0.931981    11.00000    0.05681    0.03278 =
         0.03008    0.00621   -0.00077    0.01066
AFIX  43
H17   2    0.841227    0.124810    0.944992    11.00000   -1.20000
AFIX   0
C18   1    0.828776    0.340868    0.892148    11.00000    0.03380    0.02613 =
         0.03016    0.00434   -0.00226   -0.00052
AFIX  43
H18   2    0.803380    0.258989    0.878118    11.00000   -1.20000
AFIX   0
C19   1    0.960528    0.901743    0.563564    11.00000    0.03416    0.02262 =
         0.02734    0.00481   -0.00133   -0.00359
AFIX 137
H19A  2    0.979156    0.898924    0.535427    11.00000   -1.50000
H19B  2    0.977638    0.993544    0.585831    11.00000   -1.50000
H19C  2    0.928230    0.964944    0.557853    11.00000   -1.50000
AFIX   0
C20   1    0.932505    0.508170    0.544855    11.00000    0.03576    0.02261 =
         0.02410   -0.00191   -0.00094   -0.00273
AFIX 137
H20A  2    0.925520    0.360913    0.557606    11.00000   -1.50000
H20B  2    0.955530    0.492614    0.519858    11.00000   -1.50000
H20C  2    0.902269    0.575278    0.533776    11.00000   -1.50000
AFIX   0
S21   6    0.817829    0.654018    0.822830    11.00000    0.02568    0.02307 =
         0.02363    0.00351    0.00068    0.00551
O22   5    0.840615    0.870748    0.812369    11.00000    0.05119    0.01961 =
         0.03116    0.00275    0.00730    0.00220
O23   5    0.764704    0.649054    0.828651    11.00000    0.02467    0.04667 =
         0.02770    0.00405    0.00003    0.01145

C101  1    0.768929    0.679612    1.066105    11.00000    0.10016    0.16143 =
         0.08280   -0.05346    0.03683   -0.05795
AFIX  23
H10D  2    0.771781    0.640943    1.098441    11.00000   -1.20000
H10E  2    0.736118    0.634588    1.055738    11.00000   -1.20000
AFIX   0
CL11  3    0.812978    0.532464    1.035449    11.00000    0.07961    0.13468 =
         0.11382   -0.04213    0.01352   -0.00447
CL12  3    0.775764    0.974586    1.059414    11.00000    0.10678    0.13811 =
         0.10215   -0.04183   -0.03982    0.02117
HKLF 4

REM  23 in I2/a #15
REM R1 =  0.0754 for    3878 Fo > 4sig(Fo)  and  0.0791 for all    4194 data
REM    273 parameters refined using      0 restraints

END

WGHT      0.1255     21.3351

REM Highest difference peak  0.844,  deepest hole -1.132,  1-sigma level  0.107
Q1    1   0.8018  0.5802  1.0661  11.00000  0.05    0.84
Q2    1   0.8935  0.3613  0.7121  11.00000  0.05    0.47
Q3    1   0.8694  0.5293  0.6956  11.00000  0.05    0.45
Q4    1   0.7716  0.9333  1.0163  11.00000  0.05    0.44
Q5    1   0.8623  0.3433  0.6779  11.00000  0.05    0.43
Q6    1   0.9813  0.6007  0.5892  11.00000  0.05    0.42
Q7    1   0.7597  0.6166  0.8202  11.00000  0.05    0.41
Q8    1   0.7944  0.6487  0.8291  11.00000  0.05    0.41
Q9    1   0.9700  0.3962  0.6960  11.00000  0.05    0.40
Q10   1   0.8339  0.7595  0.8240  11.00000  0.05    0.39
;
_shelx_res_checksum              11157
loop_
_exptl_crystal_face_index_h
_exptl_crystal_face_index_k
_exptl_crystal_face_index_l
_exptl_crystal_face_perp_dist
_exptl_oxdiff_crystal_face_indexfrac_h
_exptl_oxdiff_crystal_face_indexfrac_k
_exptl_oxdiff_crystal_face_indexfrac_l
_exptl_oxdiff_crystal_face_x
_exptl_oxdiff_crystal_face_y
_exptl_oxdiff_crystal_face_z
-1 0 -19 0.0232 -1.0001 0.0000 -18.9999 -0.6360 0.7701 0.1427
1 0 19 0.0232 1.0001 -0.0000 18.9999 0.6360 -0.7701 -0.1427
-2 -4 2 0.0492 -2.0000 -4.0000 2.0000 -0.0475 0.0274 -1.0585
-2 -4 -6 0.0440 -2.0001 -4.0000 -6.0000 -0.2958 0.3656 -0.9963
2 4 6 0.0440 2.0001 4.0000 6.0000 0.2958 -0.3656 0.9963
4 -4 3 0.0462 4.0000 -4.0000 2.9999 0.2619 0.1837 -1.0364
-4 4 -3 0.0462 -4.0000 4.0000 -2.9999 -0.2619 -0.1837 1.0364
17 0 0 0.0649 17.0000 -0.0000 -0.0001 0.7889 0.5626 0.0846
-17 0 0 0.0649 -17.0000 0.0000 0.0001 -0.7889 -0.5626 -0.0846
-11 -3 2 0.0564 -11.0000 -3.0000 2.0000 -0.4610 -0.3150 -0.8450
4 4 -3 0.0531 4.0000 4.0000 -3.0000 0.1093 0.0811 1.0762
-13 0 12 0.0529 -12.9999 0.0000 12.0000 -0.2309 -0.9375 -0.1579
3 -4 -2 0.0405 3.0000 -4.0000 -2.0001 0.0604 0.3619 -1.0025
13 0 -12 0.0601 12.9999 -0.0000 -12.0000 0.2309 0.9375 0.1579
-3 3 12 0.0348 -2.9999 3.0000 12.0000 0.2458 -0.7402 0.6665

_olex2_submission_special_instructions 'No special instructions were received'
